# Supplementary material for: The impact of migration and antimicrobial resistance on the transmission dynamics of typhoid fever in Kathmandu, Nepal: A mathematical modelling study
Source: PLoS Negl Trop Dis. 2017 May 5;11(5):e0005547. doi: 10.1371/journal.pntd.0005547 (PMC5435358; doi:10.1371/journal.pntd.0005547)
Supplement: S1 Data — (CSV) [file pntd.0005547.s009.csv]

13-Apr-97	9
20-Apr-97	1
27-Apr-97	5
4-May-97	3
11-May-97	8
18-May-97	6
25-May-97	2
1-Jun-97	3
8-Jun-97	10
15-Jun-97	6
22-Jun-97	7
29-Jun-97	8
6-Jul-97	11
13-Jul-97	10
20-Jul-97	16
27-Jul-97	5
3-Aug-97	5
10-Aug-97	10
17-Aug-97	11
24-Aug-97	9
31-Aug-97	4
7-Sep-97	8
14-Sep-97	17
21-Sep-97	8
28-Sep-97	5
5-Oct-97	6
12-Oct-97	7
19-Oct-97	3
26-Oct-97	2
2-Nov-97	6
9-Nov-97	5
16-Nov-97	1
23-Nov-97	3
30-Nov-97	4
7-Dec-97	2
14-Dec-97	2
21-Dec-97	1
28-Dec-97	2
4-Jan-98	5
11-Jan-98	4
18-Jan-98	4
25-Jan-98	2
1-Feb-98	1
8-Feb-98	2
15-Feb-98	5
22-Feb-98	2
1-Mar-98	3
8-Mar-98	4
15-Mar-98	12
22-Mar-98	4
29-Mar-98	5
5-Apr-98	7
12-Apr-98	4
19-Apr-98	10
26-Apr-98	6
3-May-98	8
10-May-98	15
17-May-98	8
24-May-98	10
31-May-98	5
7-Jun-98	10
14-Jun-98	4
21-Jun-98	9
28-Jun-98	0
5-Jul-98	5
12-Jul-98	11
19-Jul-98	12
26-Jul-98	12
2-Aug-98	7
9-Aug-98	13
16-Aug-98	7
23-Aug-98	8
30-Aug-98	7
6-Sep-98	5
13-Sep-98	4
20-Sep-98	6
27-Sep-98	1
4-Oct-98	3
11-Oct-98	2
18-Oct-98	3
25-Oct-98	2
1-Nov-98	2
8-Nov-98	0
15-Nov-98	3
22-Nov-98	2
29-Nov-98	0
6-Dec-98	6
13-Dec-98	5
20-Dec-98	4
27-Dec-98	3
3-Jan-99	6
10-Jan-99	4
17-Jan-99	1
24-Jan-99	2
31-Jan-99	6
7-Feb-99	3
14-Feb-99	4
21-Feb-99	1
28-Feb-99	2
7-Mar-99	4
14-Mar-99	4
21-Mar-99	4
28-Mar-99	5
4-Apr-99	1
11-Apr-99	4
18-Apr-99	2
25-Apr-99	3
2-May-99	3
9-May-99	2
16-May-99	4
23-May-99	2
30-May-99	4
6-Jun-99	4
13-Jun-99	12
20-Jun-99	6
27-Jun-99	10
4-Jul-99	7
11-Jul-99	8
18-Jul-99	10
25-Jul-99	7
1-Aug-99	4
8-Aug-99	8
15-Aug-99	4
22-Aug-99	3
29-Aug-99	11
5-Sep-99	6
12-Sep-99	13
19-Sep-99	12
26-Sep-99	8
3-Oct-99	8
10-Oct-99	6
17-Oct-99	6
24-Oct-99	8
31-Oct-99	2
7-Nov-99	3
14-Nov-99	2
21-Nov-99	3
28-Nov-99	6
5-Dec-99	1
12-Dec-99	2
19-Dec-99	1
26-Dec-99	2
2-Jan-00	1
9-Jan-00	2
16-Jan-00	3
23-Jan-00	5
30-Jan-00	5
6-Feb-00	2
13-Feb-00	2
20-Feb-00	1
27-Feb-00	3
6-Mar-00	0
13-Mar-00	3
20-Mar-00	3
27-Mar-00	5
3-Apr-00	0
10-Apr-00	5
17-Apr-00	3
24-Apr-00	10
1-May-00	8
8-May-00	9
15-May-00	16
22-May-00	41
29-May-00	29
5-Jun-00	36
12-Jun-00	26
19-Jun-00	17
26-Jun-00	12
3-Jul-00	17
10-Jul-00	15
17-Jul-00	14
24-Jul-00	12
31-Jul-00	16
7-Aug-00	15
14-Aug-00	13
21-Aug-00	12
28-Aug-00	11
4-Sep-00	9
11-Sep-00	5
18-Sep-00	3
25-Sep-00	7
2-Oct-00	7
9-Oct-00	9
16-Oct-00	9
23-Oct-00	4
30-Oct-00	5
6-Nov-00	7
13-Nov-00	6
20-Nov-00	2
27-Nov-00	7
4-Dec-00	3
11-Dec-00	3
18-Dec-00	11
25-Dec-00	6
1-Jan-01	10
8-Jan-01	3
15-Jan-01	4
22-Jan-01	4
29-Jan-01	5
5-Feb-01	3
12-Feb-01	8
19-Feb-01	5
26-Feb-01	6
5-Mar-01	5
12-Mar-01	6
19-Mar-01	6
26-Mar-01	8
2-Apr-01	11
9-Apr-01	5
16-Apr-01	6
23-Apr-01	4
30-Apr-01	6
7-May-01	5
14-May-01	7
21-May-01	11
28-May-01	17
4-Jun-01	10
11-Jun-01	16
18-Jun-01	12
25-Jun-01	21
2-Jul-01	25
9-Jul-01	21
16-Jul-01	19
23-Jul-01	22
30-Jul-01	25
6-Aug-01	30
13-Aug-01	22
20-Aug-01	25
27-Aug-01	28
3-Sep-01	15
10-Sep-01	18
17-Sep-01	21
24-Sep-01	35
1-Oct-01	15
8-Oct-01	14
15-Oct-01	21
22-Oct-01	25
29-Oct-01	14
5-Nov-01	11
12-Nov-01	12
19-Nov-01	10
26-Nov-01	9
3-Dec-01	6
10-Dec-01	5
17-Dec-01	6
24-Dec-01	4
31-Dec-01	7
7-Jan-02	5
14-Jan-02	4
21-Jan-02	4
28-Jan-02	10
4-Feb-02	14
11-Feb-02	19
18-Feb-02	22
25-Feb-02	19
4-Mar-02	14
11-Mar-02	16
18-Mar-02	12
25-Mar-02	13
1-Apr-02	19
8-Apr-02	19
15-Apr-02	28
22-Apr-02	19
29-Apr-02	42
6-May-02	40
13-May-02	39
20-May-02	38
27-May-02	32
3-Jun-02	30
10-Jun-02	39
17-Jun-02	40
24-Jun-02	26
1-Jul-02	16
8-Jul-02	42
15-Jul-02	48
22-Jul-02	45
29-Jul-02	72
5-Aug-02	42
12-Aug-02	42
19-Aug-02	42
26-Aug-02	39
2-Sep-02	28
9-Sep-02	47
16-Sep-02	38
23-Sep-02	45
30-Sep-02	54
7-Oct-02	55
14-Oct-02	28
21-Oct-02	57
28-Oct-02	52
4-Nov-02	48
11-Nov-02	34
18-Nov-02	30
25-Nov-02	41
2-Dec-02	28
9-Dec-02	71
16-Dec-02	48
23-Dec-02	39
30-Dec-02	25
6-Jan-03	25
13-Jan-03	23
20-Jan-03	10
27-Jan-03	22
3-Feb-03	18
10-Feb-03	13
17-Feb-03	13
24-Feb-03	15
3-Mar-03	9
10-Mar-03	20
17-Mar-03	18
24-Mar-03	20
31-Mar-03	24
7-Apr-03	30
14-Apr-03	44
21-Apr-03	23
28-Apr-03	23
5-May-03	26
12-May-03	42
19-May-03	26
26-May-03	28
2-Jun-03	29
9-Jun-03	22
16-Jun-03	39
23-Jun-03	40
30-Jun-03	42
7-Jul-03	26
14-Jul-03	35
21-Jul-03	24
28-Jul-03	15
4-Aug-03	22
11-Aug-03	21
18-Aug-03	15
25-Aug-03	29
1-Sep-03	40
8-Sep-03	23
15-Sep-03	22
22-Sep-03	29
29-Sep-03	20
6-Oct-03	25
13-Oct-03	32
20-Oct-03	25
27-Oct-03	20
3-Nov-03	17
10-Nov-03	10
17-Nov-03	16
24-Nov-03	15
1-Dec-03	8
8-Dec-03	8
15-Dec-03	9
22-Dec-03	6
29-Dec-03	4
5-Jan-04	2
12-Jan-04	6
19-Jan-04	5
26-Jan-04	5
2-Feb-04	4
9-Feb-04	2
16-Feb-04	4
23-Feb-04	2
1-Mar-04	0
8-Mar-04	2
15-Mar-04	7
22-Mar-04	3
29-Mar-04	4
5-Apr-04	14
12-Apr-04	22
19-Apr-04	20
26-Apr-04	21
3-May-04	28
10-May-04	21
17-May-04	13
24-May-04	23
31-May-04	30
7-Jun-04	39
14-Jun-04	44
21-Jun-04	21
28-Jun-04	43
5-Jul-04	30
12-Jul-04	26
19-Jul-04	24
26-Jul-04	32
2-Aug-04	34
9-Aug-04	16
16-Aug-04	21
23-Aug-04	26
30-Aug-04	9
6-Sep-04	14
13-Sep-04	11
20-Sep-04	16
27-Sep-04	13
4-Oct-04	10
11-Oct-04	13
18-Oct-04	9
25-Oct-04	8
1-Nov-04	15
8-Nov-04	19
15-Nov-04	23
22-Nov-04	21
29-Nov-04	27
6-Dec-04	30
13-Dec-04	17
20-Dec-04	28
27-Dec-04	32
3-Jan-05	27
10-Jan-05	22
17-Jan-05	13
24-Jan-05	29
31-Jan-05	14
7-Feb-05	4
14-Feb-05	16
21-Feb-05	15
28-Feb-05	23
7-Mar-05	33
14-Mar-05	33
21-Mar-05	29
28-Mar-05	23
4-Apr-05	23
11-Apr-05	17
18-Apr-05	22
25-Apr-05	19
2-May-05	30
9-May-05	18
16-May-05	12
23-May-05	19
30-May-05	24
6-Jun-05	15
13-Jun-05	27
20-Jun-05	20
27-Jun-05	18
4-Jul-05	24
11-Jul-05	38
18-Jul-05	41
25-Jul-05	46
1-Aug-05	28
8-Aug-05	28
15-Aug-05	35
22-Aug-05	21
29-Aug-05	18
5-Sep-05	21
12-Sep-05	36
19-Sep-05	22
26-Sep-05	18
3-Oct-05	21
10-Oct-05	9
17-Oct-05	8
24-Oct-05	13
31-Oct-05	16
7-Nov-05	10
14-Nov-05	13
21-Nov-05	20
28-Nov-05	13
5-Dec-05	30
12-Dec-05	39
19-Dec-05	25
26-Dec-05	13
2-Jan-06	13
9-Jan-06	10
16-Jan-06	7
23-Jan-06	9
30-Jan-06	5
6-Feb-06	5
13-Feb-06	13
20-Feb-06	26
27-Feb-06	25
6-Mar-06	21
13-Mar-06	15
20-Mar-06	8
27-Mar-06	19
3-Apr-06	22
10-Apr-06	13
17-Apr-06	9
24-Apr-06	15
1-May-06	13
8-May-06	22
15-May-06	27
22-May-06	21
29-May-06	27
5-Jun-06	30
12-Jun-06	28
19-Jun-06	28
26-Jun-06	29
3-Jul-06	22
10-Jul-06	27
17-Jul-06	28
24-Jul-06	17
31-Jul-06	18
7-Aug-06	15
14-Aug-06	13
21-Aug-06	5
28-Aug-06	12
4-Sep-06	6
11-Sep-06	14
18-Sep-06	11
25-Sep-06	11
2-Oct-06	14
9-Oct-06	7
16-Oct-06	15
23-Oct-06	7
30-Oct-06	4
6-Nov-06	7
13-Nov-06	8
20-Nov-06	7
27-Nov-06	6
4-Dec-06	6
11-Dec-06	2
18-Dec-06	3
25-Dec-06	0
1-Jan-07	3
8-Jan-07	6
15-Jan-07	2
22-Jan-07	5
29-Jan-07	11
5-Feb-07	6
12-Feb-07	3
19-Feb-07	6
26-Feb-07	4
5-Mar-07	12
12-Mar-07	7
19-Mar-07	7
26-Mar-07	7
2-Apr-07	7
9-Apr-07	10
16-Apr-07	17
23-Apr-07	9
30-Apr-07	18
7-May-07	14
14-May-07	10
21-May-07	18
28-May-07	10
4-Jun-07	13
11-Jun-07	21
18-Jun-07	23
25-Jun-07	21
2-Jul-07	27
9-Jul-07	26
16-Jul-07	19
23-Jul-07	12
30-Jul-07	12
6-Aug-07	18
13-Aug-07	13
20-Aug-07	16
27-Aug-07	13
3-Sep-07	7
10-Sep-07	11
17-Sep-07	3
24-Sep-07	12
1-Oct-07	12
8-Oct-07	6
15-Oct-07	11
22-Oct-07	9
29-Oct-07	8
5-Nov-07	7
12-Nov-07	6
19-Nov-07	16
26-Nov-07	21
3-Dec-07	16
10-Dec-07	8
17-Dec-07	9
24-Dec-07	8
31-Dec-07	7
7-Jan-08	8
14-Jan-08	1
21-Jan-08	4
28-Jan-08	5
4-Feb-08	5
11-Feb-08	1
18-Feb-08	1
25-Feb-08	3
3-Mar-08	3
10-Mar-08	5
17-Mar-08	5
24-Mar-08	7
31-Mar-08	8
7-Apr-08	2
14-Apr-08	9
21-Apr-08	9
28-Apr-08	11
5-May-08	8
12-May-08	8
19-May-08	12
26-May-08	7
2-Jun-08	13
9-Jun-08	14
16-Jun-08	8
23-Jun-08	11
30-Jun-08	17
7-Jul-08	8
14-Jul-08	21
21-Jul-08	20
28-Jul-08	20
4-Aug-08	25
11-Aug-08	16
18-Aug-08	34
25-Aug-08	23
1-Sep-08	17
8-Sep-08	11
15-Sep-08	12
22-Sep-08	7
29-Sep-08	10
6-Oct-08	5
13-Oct-08	11
20-Oct-08	13
27-Oct-08	7
3-Nov-08	8
10-Nov-08	6
17-Nov-08	6
24-Nov-08	7
1-Dec-08	8
8-Dec-08	9
15-Dec-08	16
22-Dec-08	12
29-Dec-08	7
5-Jan-09	4
12-Jan-09	6
19-Jan-09	4
26-Jan-09	3
2-Feb-09	8
9-Feb-09	14
16-Feb-09	3
23-Feb-09	9
2-Mar-09	8
9-Mar-09	14
16-Mar-09	9
23-Mar-09	6
30-Mar-09	6
6-Apr-09	4
13-Apr-09	8
20-Apr-09	5
27-Apr-09	8
4-May-09	4
11-May-09	7
18-May-09	13
25-May-09	11
1-Jun-09	13
8-Jun-09	13
15-Jun-09	13
22-Jun-09	11
29-Jun-09	6
6-Jul-09	5
13-Jul-09	3
20-Jul-09	13
27-Jul-09	12
3-Aug-09	4
10-Aug-09	7
17-Aug-09	18
24-Aug-09	18
31-Aug-09	13
7-Sep-09	15
14-Sep-09	8
21-Sep-09	5
28-Sep-09	3
5-Oct-09	5
12-Oct-09	4
19-Oct-09	9
26-Oct-09	5
2-Nov-09	3
9-Nov-09	5
16-Nov-09	2
23-Nov-09	11
30-Nov-09	10
7-Dec-09	13
14-Dec-09	4
21-Dec-09	4
28-Dec-09	8
4-Jan-10	5
11-Jan-10	8
18-Jan-10	8
25-Jan-10	5
1-Feb-10	7
8-Feb-10	6
15-Feb-10	5
22-Feb-10	4
1-Mar-10	5
8-Mar-10	3
15-Mar-10	4
22-Mar-10	7
29-Mar-10	4
5-Apr-10	6
12-Apr-10	6
19-Apr-10	19
26-Apr-10	4
3-May-10	12
10-May-10	10
17-May-10	22
24-May-10	7
31-May-10	16
7-Jun-10	11
14-Jun-10	17
21-Jun-10	9
28-Jun-10	19
5-Jul-10	19
12-Jul-10	17
19-Jul-10	13
26-Jul-10	20
2-Aug-10	12
9-Aug-10	18
16-Aug-10	12
23-Aug-10	9
30-Aug-10	10
6-Sep-10	15
13-Sep-10	22
20-Sep-10	22
27-Sep-10	20
4-Oct-10	29
11-Oct-10	13
18-Oct-10	5
25-Oct-10	15
1-Nov-10	10
8-Nov-10	5
15-Nov-10	10
22-Nov-10	5
29-Nov-10	1
6-Dec-10	6
13-Dec-10	8
20-Dec-10	5
27-Dec-10	6
3-Jan-11	6
10-Jan-11	5
17-Jan-11	2
24-Jan-11	5
31-Jan-11	2
7-Feb-11	17
14-Feb-11	3
21-Feb-11	23
28-Feb-11	17
7-Mar-11	10
14-Mar-11	7
21-Mar-11	5
28-Mar-11	4
4-Apr-11	4
11-Apr-11	10
18-Apr-11	3
25-Apr-11	5
2-May-11	10
9-May-11	5
16-May-11	7
23-May-11	7
30-May-11	18
6-Jun-11	15
13-Jun-11	6
20-Jun-11	11
27-Jun-11	4
